# Supplementary material for: Role of Basic Surface Groups of Activated Carbon in Chlordecone and β-Hexachlorocyclohexane Adsorption: A Molecular Modelling Study
Source: Molecules. 2021 Nov 18;26(22):6969. doi: 10.3390/molecules26226969 (PMC8619540; doi:10.3390/molecules26226969)
Supplement: Supplementary file 1 [file molecules-26-06969-s001.zip]

Archive with 1 entries (1 files):
- molecules-1455132-supplementary.pdf
